# Supplementary material for: Genotyping-by-Sequencing Defines Genetic Structure within the “Acquaviva” Red Onion Landrace
Source: Plants (Basel). 2022 Sep 13;11(18):2388. doi: 10.3390/plants11182388 (PMC9502971; doi:10.3390/plants11182388)
Supplement: Supplementary file 1 [file plants-11-02388-s001.zip]

Archive with 1 entries (1 files):
- plants-1889995-supplementary.pdf
